# Supplementary material for: Antimicrobial Stewardship Programs in Pediatric Intensive Care Units: A Systematic Scoping Review
Source: Antibiotics (Basel). 2025 Jan 26;14(2):130. doi: 10.3390/antibiotics14020130 (PMC11852047; doi:10.3390/antibiotics14020130)
Supplement: Supplementary file 1 [file antibiotics-14-00130-s001.zip]

Archive with 1 entries (1 files):
- antibiotics-3410095-supplementary.pdf
